# Supplementary material for: Notes on the genus Gastrochilus (Orchidaceae) in Myanmar
Source: PhytoKeys. 2020 Jan 10;138:113–23. doi: 10.3897/phytokeys.138.38781 (PMC6968977; doi:10.3897/phytokeys.138.38781)
Supplement: XML Treatment for Gastrochilus arunachalensis [file phytokeys.138.38781-treatment1.xml]

<!DOCTYPE tp:taxon-treatment
  PUBLIC "-//TaxonX//DTD Taxonomic Treatment Publishing DTD v0 20100105//EN" "tax-treatment-NSO.dtd">
<tp:taxon-treatment xmlns:tp="http://www.plazi.org/taxpub"><tp:treatment-meta><kwd-group><label>Taxon classification</label><kwd><named-content xmlns:xlink="http://www.w3.org/1999/xlink" content-type="kingdom">Plantae</named-content></kwd><kwd><named-content xmlns:xlink="http://www.w3.org/1999/xlink" content-type="order">Asparagales</named-content></kwd><kwd><named-content xmlns:xlink="http://www.w3.org/1999/xlink" content-type="family">Orchidaceae</named-content></kwd></kwd-group><mixed-citation publication-type="journal"><person-group><name><surname>Liu</surname><given-names>Qiang</given-names></name><name><surname>Zhou</surname><given-names>Shi-Shun</given-names></name><name><surname>Li</surname><given-names>Ren</given-names></name><name><surname>Tan</surname><given-names>Yun-Hong</given-names></name><name><surname>Zyaw</surname><given-names>Myint</given-names></name><name><surname>Xing</surname><given-names>Xiao-Ke</given-names></name><name><surname>Gao</surname><given-names>Jiang-Yun</given-names></name></person-group><article-title>Notes on the genus <italic><tp:taxon-name><tp:taxon-name-part taxon-name-part-type="genus" reg="Gastrochilus">Gastrochilus</tp:taxon-name-part></tp:taxon-name></italic> (<tp:taxon-name><tp:taxon-name-part taxon-name-part-type="family">Orchidaceae</tp:taxon-name-part></tp:taxon-name>) in Myanmar</article-title><source>PhytoKeys</source><day>10</day><month>1</month><year>2020</year><volume>138</volume><fpage>113</fpage><lpage>123</lpage><pub-id pub-id-type="doi">10.3897/phytokeys.138.38781</pub-id></mixed-citation></tp:treatment-meta><tp:nomenclature><tp:taxon-name><object-id xmlns:xlink="http://www.w3.org/1999/xlink" content-type="arpha" xlink:type="simple">795AA3DA-A5C7-5522-A7DF-5B43DCF792E9</object-id>
            	<tp:taxon-name-part taxon-name-part-type="genus" reg="Gastrochilus">Gastrochilus</tp:taxon-name-part> 
            	<tp:taxon-name-part taxon-name-part-type="species" reg="arunachalensis">arunachalensis</tp:taxon-name-part>
            </tp:taxon-name><tp:taxon-authority>Nageswara Rao, (1992: 723)</tp:taxon-authority><xref ref-type="fig" rid="F1">Figure 1</xref></tp:nomenclature><tp:treatment-sec sec-type="material" id="SECID0EXFAC"><title>Type.</title><p>INDIA. West Kameng Distinct, tropical rain forest, about 150 m a.s.l., epiphytic on tree trunks. A. N. Rao <italic>24220</italic> (holotype: Orchid Herbarium, Tipi!)</p></tp:treatment-sec><tp:treatment-sec sec-type="description" id="SECID0E6FAC"><title>Description.</title><p>Epiphytic herbs. Stem, erect, 4.0 cm long and 1.0 cm in diameter, with 3–4 leaves. Leaves nearly basal, distichous, oblong, 8.0–15.0 × 1.7–2.3 cm, slightly fleshy or leathery, apex obtuse and unequally 2-lobed. 1–4 inflorescences from base of stem, sub-umbellate, often 8–10-flowered; peduncle straight, 1–2 cm, stout, with 2 cupular sheaths. Flower yellow or yellow green, with dark brown or purplish spots. Sepals similar, oblanceolate, 6.8–7.0 × 3.2–3.5 mm, base contracted, apex obtuse. Petals oblanceolate, 6.2–6.5 × 2.3–2.5 mm, apex obtuse. Lip with an epichile and a saccate hypochile; epichile triangular, 2.5–3.0 × 5.4–6.0 mm, fleshy, adaxially glabrous, with a central cushion, margin irregularly fimbriate or erose, apex rounded; hypochile cupular, ca. 6 mm tall, ca. 4 mm in diameter, white tinged with pale yellow at bottom, outside with 3 ridges. Column ca. 4 mm, stout; rostellum deeply 2–lobed; pollinia 2, ca. 1.0 mm in diam.; stipe elongate, ca. 2.0 mm; anther cap nearly subglobose, apex narrowed into a beak. Fruit cylindrical, ridged, 5–6 cm in length, 1.2–1.4 cm in diameter.</p><fig id="F1" position="float" orientation="portrait"><object-id xmlns:xlink="http://www.w3.org/1999/xlink" content-type="doi" xlink:type="simple">10.3897/phytokeys.138.38781.figure1</object-id><object-id xmlns:xlink="http://www.w3.org/1999/xlink" content-type="arpha" xlink:type="simple">EC9A59AD-4D9C-5DFA-941F-51430893223F</object-id><label>Figure 1.</label><caption><p><italic><tp:taxon-name><tp:taxon-name-part taxon-name-part-type="genus" reg="Gastrochilus">Gastrochilus</tp:taxon-name-part> <tp:taxon-name-part taxon-name-part-type="species" reg="arunachalensis">arunachalensis</tp:taxon-name-part></tp:taxon-name></italic><bold>A</bold> habitat <bold>B</bold> front view of flower <bold>C</bold> front view of labellum and column <bold>D</bold> lateral view of labellum and column <bold>E</bold> sepals and petals; <bold>F.</bold> pollinarium <bold>G</bold> anther cap.</p></caption><graphic xmlns:xlink="http://www.w3.org/1999/xlink" xlink:href="phytokeys-138-113-g001.jpg" position="float" orientation="portrait" xlink:type="simple" id="oo_370240.jpg"><uri content-type="original_file" xlink:type="simple">https://binary.pensoft.net/fig/370240</uri></graphic></fig></tp:treatment-sec><tp:treatment-sec sec-type="phenology" id="SECID0EKHAC"><title>Phenology.</title><p>Flowering occurs in October and November.</p></tp:treatment-sec><tp:treatment-sec sec-type="distribution" id="SECID0EPHAC"><title>Distribution and habitat.</title><p><italic><tp:taxon-name><tp:taxon-name-part taxon-name-part-type="genus" reg="Gastrochilus">Gastrochilus</tp:taxon-name-part> <tp:taxon-name-part taxon-name-part-type="species" reg="arunachalensis">arunachalensis</tp:taxon-name-part></tp:taxon-name></italic> is previously known only from India and this is the first record from Myanmar (Putao county, Kachin state). It is epiphytic on the trunk of riparian trees in tropical rainforest in Myanmar or mixed deciduous tropical forest in India.</p></tp:treatment-sec><tp:treatment-sec sec-type="material" id="SECID0EAIAC"><title>Additional specimens examined.</title><p>MYANMAR. Kachin State. Putao County, Wasadam village, tropical forest, 750 m a.s.l., epiphyte on the trunk of riparian trees, 14 Sep 2016, <italic>Qiang Liu 408</italic> (HITBC!). Kachin State. Putao County, Malirun village, tropical forest, 600 m a.s.l., epiphyte on the trunk of riparian trees, 29 Nov 2017, <italic>Yun-Hong Tan M2965</italic> (HITBC!).</p></tp:treatment-sec><tp:treatment-sec sec-type="notes" id="SECID0EKIAC"><title>Note.</title><p><italic><tp:taxon-name><tp:taxon-name-part taxon-name-part-type="genus" reg="Gastrochilus">Gastrochilus</tp:taxon-name-part> <tp:taxon-name-part taxon-name-part-type="species" reg="arunachalensis">arunachalensis</tp:taxon-name-part></tp:taxon-name></italic> is an interesting species that was only known from the type specimen until recently, the key morphological characters of flowers being hard to interpret (<xref ref-type="bibr" rid="B18">Rao 1992</xref>). Now that fresh material has been collected in north Myanmar, a detailed description of the species, including the leaf and flower colour, leaf apex shape and features of pollinia, anther cap and rostellum, are provided here. Morphologically, it is closely related to <italic><tp:taxon-name><tp:taxon-name-part taxon-name-part-type="genus" reg="Gastrochilus">G.</tp:taxon-name-part> <tp:taxon-name-part taxon-name-part-type="species" reg="pechei">pechei</tp:taxon-name-part></tp:taxon-name></italic> in having the sub-triangular epichile of the lip and hypochile of the lip laterally not compressed. However, it can be easily distinguished from the latter by the small stature of the plant (leaves less than 15 cm), green or yellow green flowers, oblanceolate sepals and petals, epichile triangular without central cushion (<xref ref-type="bibr" rid="B11">Kuntze 1891</xref>; <xref ref-type="bibr" rid="B18">Rao 1992</xref>).</p></tp:treatment-sec><ref-list><ref id="B18"><mixed-citation xmlns:xlink="http://www.w3.org/1999/xlink" xlink:type="simple"><person-group><name name-style="western"><surname>Rao</surname><given-names>AN</given-names></name></person-group> (<year>1992</year>) <article-title>Two new species of orchids from Arunachal Pradesh.</article-title><source>Journal of Economic and Taxonomic Botany</source><volume>16</volume>(<issue>3</issue>): <fpage>723</fpage>–<lpage>726</lpage>.</mixed-citation></ref><ref id="B11"><mixed-citation xmlns:xlink="http://www.w3.org/1999/xlink" xlink:type="simple"><person-group><name name-style="western"><surname>Kuntze</surname><given-names>CEO</given-names></name></person-group> (<year>1891</year>) <italic><tp:taxon-name><tp:taxon-name-part taxon-name-part-type="genus">Gastrochilus</tp:taxon-name-part></tp:taxon-name></italic>. Revisio generum plantarum vascularium omnium atque cellularium multarum secundum leges nomenclaturae internationales cum enumeratione plantarum exoticarum in itinere mundi collectarum.; Pars II. / Mit erläuterungen von Dr. Otto Kuntze, ordentlichem, ausländischen und Ehren-mitgliede mehrerer gelehrter Gesellschaften. part 2. Leipzig, Arthur Felix, London, 660–661. <ext-link xlink:type="simple" ext-link-type="doi" xlink:href="10.5962/bhl.title.327">https://doi.org/10.5962/bhl.title.327</ext-link></mixed-citation></ref></ref-list></tp:taxon-treatment>
