# Supplementary material for: Notes on the genus Gastrochilus (Orchidaceae) in Myanmar
Source: PhytoKeys. 2020 Jan 10;138:113–23. doi: 10.3897/phytokeys.138.38781 (PMC6968977; doi:10.3897/phytokeys.138.38781)
Supplement: XML Treatment for Gastrochilus corymbosus [file phytokeys.138.38781-treatment2.xml]

<!DOCTYPE tp:taxon-treatment
  PUBLIC "-//TaxonX//DTD Taxonomic Treatment Publishing DTD v0 20100105//EN" "tax-treatment-NSO.dtd">
<tp:taxon-treatment xmlns:tp="http://www.plazi.org/taxpub"><tp:treatment-meta><kwd-group><label>Taxon classification</label><kwd><named-content xmlns:xlink="http://www.w3.org/1999/xlink" content-type="kingdom">Plantae</named-content></kwd><kwd><named-content xmlns:xlink="http://www.w3.org/1999/xlink" content-type="order">Asparagales</named-content></kwd><kwd><named-content xmlns:xlink="http://www.w3.org/1999/xlink" content-type="family">Orchidaceae</named-content></kwd></kwd-group><mixed-citation publication-type="journal"><person-group><name><surname>Liu</surname><given-names>Qiang</given-names></name><name><surname>Zhou</surname><given-names>Shi-Shun</given-names></name><name><surname>Li</surname><given-names>Ren</given-names></name><name><surname>Tan</surname><given-names>Yun-Hong</given-names></name><name><surname>Zyaw</surname><given-names>Myint</given-names></name><name><surname>Xing</surname><given-names>Xiao-Ke</given-names></name><name><surname>Gao</surname><given-names>Jiang-Yun</given-names></name></person-group><article-title>Notes on the genus <italic><tp:taxon-name><tp:taxon-name-part taxon-name-part-type="genus" reg="Gastrochilus">Gastrochilus</tp:taxon-name-part></tp:taxon-name></italic> (<tp:taxon-name><tp:taxon-name-part taxon-name-part-type="family">Orchidaceae</tp:taxon-name-part></tp:taxon-name>) in Myanmar</article-title><source>PhytoKeys</source><day>10</day><month>1</month><year>2020</year><volume>138</volume><fpage>113</fpage><lpage>123</lpage><pub-id pub-id-type="doi">10.3897/phytokeys.138.38781</pub-id></mixed-citation></tp:treatment-meta><tp:nomenclature><tp:taxon-name><object-id xmlns:xlink="http://www.w3.org/1999/xlink" content-type="arpha" xlink:type="simple">0D30E0A8-8B7B-5798-9BBA-9AC0F91ED2E2</object-id>
            	<tp:taxon-name-part taxon-name-part-type="genus" reg="Gastrochilus">Gastrochilus</tp:taxon-name-part> 
            	<tp:taxon-name-part taxon-name-part-type="species" reg="corymbosus">corymbosus</tp:taxon-name-part>
            	</tp:taxon-name><tp:taxon-authority>A.P. Das &amp; Chanda (1988: 401)</tp:taxon-authority><xref ref-type="fig" rid="F2">Figure 2</xref></tp:nomenclature><tp:treatment-sec sec-type="material" id="SECID0E2KAC"><title>Type.</title><p>INDIA. Jalapahar, Darjeeling (West Bengal), about 2200 m a.s.l., epiphytic on tree trunks. 29 Oct 1982, A.P. Das 823 (holotype: CAL!)</p></tp:treatment-sec><tp:treatment-sec sec-type="description" id="SECID0EALAC"><title>Description.</title><p>Epiphytic pendulous herb. Stem often branched, pendulous and usually 8.0–15.0 cm long with 0.4–0.5 cm internodes. Leaves distichous, blade oblong or falcate-lanceolate, 2.0–4.0 × 0.4–0.9 cm, apex acute and unequally 2-lobed. Inflorescence corymb, 4–6-flowered; peduncle 1.2–1.3 cm, upper part broader, lower part with 2 cupular sheaths with purple-red spots; floral bracts ovate-triangular, ca. 3.0 , membranous; pedicle and ovary yellow-green with purple-red spots, 1.0–1.2 cm long. Flowers yellowish or yellow, with purple blotches; epichile of lip white with sparse purple spots. Dorsal sepal oblong-elliptic, concave, 5.0–6.5 × 3.6–4.5 mm, apex obtuse; lateral sepal similar to dorsal sepal, 6.2–6.5× 3.2–4.0 mm, apex obtuse; petals sub-obovate, 5.5–6.5 × 3.5–4.2 mm, apex rounded. Lip with distinct partition between wide epichile and a saccate hypochile; epichile reniform, 4.0–4.9 × 8.0–9.0 mm, adaxially glabrous, with a slightly diamond-shaped central cushion covered with small brown spots and 2 conic calli near base, margin entire or slightly denticulate, emarginate at apex; hypochile cupular, laterally compressed, 7.2–7.8 mm tall, 5.8–6.2 mm in diameter, apex rounded. Column stout densely with purple spots, ca. 2 mm; anther cap galeate with recurved acuminate apex, 2.0 × 2.2 mm; pollinia 2, ca. 1.0 mm in diam.; stipe elongate, ca. 2.0 mm; rostellum bilobed with acuminate apex. Capsules cylindrical with 3 ridges, ca. 2.0 × 1.2 cm.</p><fig id="F2" position="float" orientation="portrait"><object-id xmlns:xlink="http://www.w3.org/1999/xlink" content-type="doi" xlink:type="simple">10.3897/phytokeys.138.38781.figure2</object-id><object-id xmlns:xlink="http://www.w3.org/1999/xlink" content-type="arpha" xlink:type="simple">913F0B34-E851-586C-8E86-E79E1F5AD7E9</object-id><label>Figure 2.</label><caption><p><italic><tp:taxon-name><tp:taxon-name-part taxon-name-part-type="genus" reg="Gastrochilus">Gastrochilus</tp:taxon-name-part> <tp:taxon-name-part taxon-name-part-type="species" reg="corymbosus">corymbosus</tp:taxon-name-part></tp:taxon-name></italic><bold>A, B</bold> habitat <bold>C</bold> plant <bold>D</bold> leaf <bold>E</bold> front and lateral view of flower <bold>F</bold> sepals and petals <bold>G</bold> anther cap <bold>H</bold> pollinarium <bold>I</bold> fruit.</p></caption><graphic xmlns:xlink="http://www.w3.org/1999/xlink" xlink:href="phytokeys-138-113-g002.jpg" position="float" orientation="portrait" xlink:type="simple" id="oo_370241.jpg"><uri content-type="original_file" xlink:type="simple">https://binary.pensoft.net/fig/370241</uri></graphic></fig></tp:treatment-sec><tp:treatment-sec sec-type="phenology" id="SECID0ENMAC"><title>Phenology.</title><p>Flowering occurs in April to October.</p></tp:treatment-sec><tp:treatment-sec sec-type="distribution" id="SECID0ESMAC"><title>Distribution and habitat.</title><p><italic><tp:taxon-name><tp:taxon-name-part taxon-name-part-type="genus" reg="Gastrochilus">Gastrochilus</tp:taxon-name-part> <tp:taxon-name-part taxon-name-part-type="species" reg="corymbosus">corymbosus</tp:taxon-name-part></tp:taxon-name></italic> is previously only known from the India and this is the first time that it has been recorded in the Natma Taung (Mt.Victoria) National Park, Chin State, Myanmar. It was found growing as an epiphyte on the tree trunks in a <italic><tp:taxon-name><tp:taxon-name-part taxon-name-part-type="genus" reg="Rhododendron">Rhododendron</tp:taxon-name-part></tp:taxon-name></italic> forest, which is dominated by <tp:taxon-name><tp:taxon-name-part taxon-name-part-type="genus" reg="Rhododendron">Rhododendron</tp:taxon-name-part> <tp:taxon-name-part taxon-name-part-type="species" reg="protistum">protistum</tp:taxon-name-part> <tp:taxon-name-part taxon-name-part-type="infraspecific-rank">var.</tp:taxon-name-part> <tp:taxon-name-part taxon-name-part-type="variety" reg="giganteum">giganteum</tp:taxon-name-part></tp:taxon-name> (Forrest) D.F. Chamberlain.</p></tp:treatment-sec><tp:treatment-sec sec-type="material" id="SECID0E2NAC"><title>Additional specimens examined.</title><p>MYANMAR. Chin State. Natma Taung (Mt. Victoria) National Park, 2750 m a.s.l., epiphyte on the trunk of Alpine <tp:taxon-name><tp:taxon-name-part taxon-name-part-type="genus" reg="Rhododendron">Rhododendron</tp:taxon-name-part></tp:taxon-name> forests, 9 Jan 2017, <italic>Qiang Liu 414</italic> (HITBC!). Natma Taung (Mt.Victoria) National Park, 2900 m a.s.l., epiphyte on the trunk of Alpine <tp:taxon-name><tp:taxon-name-part taxon-name-part-type="genus" reg="Rhododendron">Rhododendron</tp:taxon-name-part></tp:taxon-name> forests, 30 Apr 2017, <italic>Yun-Hong Tan M1271</italic> (HITBC!).</p></tp:treatment-sec><tp:treatment-sec sec-type="notes" id="SECID0EROAC"><title>Note.</title><p>Only a single specimen and illustration of this species previously existed, on which the original description was based (<xref ref-type="bibr" rid="B6">Das and Chanda 1988</xref>). Foliar and floral characteristics were not described in sufficient detail in the original description, due to the extremely poor state of the preserved specimen and it was not possible to conduct a detailed study on this species. Now that fresh material has become available, a detailed description of the species has been provided here. On the basis of the long and pendulous stem, <italic><tp:taxon-name><tp:taxon-name-part taxon-name-part-type="genus" reg="Gastrochilus">G.</tp:taxon-name-part> <tp:taxon-name-part taxon-name-part-type="species" reg="corymbosus">corymbosus</tp:taxon-name-part></tp:taxon-name></italic> can be placed in section <tp:taxon-name><tp:taxon-name-part taxon-name-part-type="section" reg="Microphyllae">Microphyllae</tp:taxon-name-part></tp:taxon-name> (<xref ref-type="bibr" rid="B21">Tsi 1996</xref>). This species exhibits great variation between populations in leaf shape from falcate-lanceolate to oblong (Figure <xref ref-type="fig" rid="F2">2 C</xref>). Morphologically, it shows a close affinity to <italic><tp:taxon-name><tp:taxon-name-part taxon-name-part-type="genus" reg="Gastrochilus">G.</tp:taxon-name-part> <tp:taxon-name-part taxon-name-part-type="species" reg="distichus">distichus</tp:taxon-name-part></tp:taxon-name></italic> (Lindley) Kuntze, but differs from the latter by having much shorter (less than 15 cm) and stout stem, apex of leaf unequally 2-lobed without awns, inflorescences corymb with 4–6-flowers, epichile of lip with a slightly diamond shaped central cushion, margin entire or slightly denticulate, emarginate at apex (<xref ref-type="bibr" rid="B6">Das and Chanda 1988</xref>; <xref ref-type="bibr" rid="B4">Chen et al. 2009</xref>).</p></tp:treatment-sec><ref-list><ref id="B6"><mixed-citation xmlns:xlink="http://www.w3.org/1999/xlink" xlink:type="simple"><person-group><name name-style="western"><surname>Das</surname><given-names>AP</given-names></name><name name-style="western"><surname>Chanda</surname><given-names>S</given-names></name></person-group> (<year>1988</year>) <article-title>Two new taxa of the family <tp:taxon-name><tp:taxon-name-part taxon-name-part-type="family">Orchidaceae</tp:taxon-name-part></tp:taxon-name> from Darjeeling Hills, west Bengal (India).</article-title><source>Economic and Taxonomical Botany</source><volume>12</volume>(<issue>2</issue>): <fpage>401</fpage>–<lpage>404</lpage>.</mixed-citation></ref><ref id="B21"><mixed-citation xmlns:xlink="http://www.w3.org/1999/xlink" xlink:type="simple"><person-group><name name-style="western"><surname>Tsi</surname><given-names>ZH</given-names></name></person-group> (<year>1996</year>) <article-title>A preliminary revision of <italic><tp:taxon-name><tp:taxon-name-part taxon-name-part-type="genus">Gastrochilus</tp:taxon-name-part></tp:taxon-name></italic> (<tp:taxon-name><tp:taxon-name-part taxon-name-part-type="family">Orchidaceae</tp:taxon-name-part></tp:taxon-name>).</article-title><source>Guihaia</source><volume>16</volume>(<issue>2</issue>): <fpage>123</fpage>–<lpage>154</lpage>.</mixed-citation></ref><ref id="B4"><mixed-citation xmlns:xlink="http://www.w3.org/1999/xlink" xlink:type="simple"><person-group><name name-style="western"><surname>Chen</surname><given-names>SC</given-names></name><name name-style="western"><surname>Tsi</surname><given-names>ZH</given-names></name><name name-style="western"><surname>Wood</surname><given-names>JJ</given-names></name></person-group> (<year>2009</year>) <article-title><italic><tp:taxon-name><tp:taxon-name-part taxon-name-part-type="genus">Gastrochilus</tp:taxon-name-part></tp:taxon-name></italic> D. Don.</article-title> In: <person-group><name name-style="western"><surname>Wu</surname><given-names>ZY</given-names></name><name name-style="western"><surname>Raven</surname><given-names>PH</given-names></name><name name-style="western"><surname>Hong</surname><given-names>DY</given-names></name></person-group> (<role>Eds</role>) <issue-title>Flora of China (vol.</issue-title><source>25). Science Press, Beijing &amp; Missouri Botanical Garden Press, St. Louis</source>, <fpage>491</fpage>–<lpage>498</lpage>.</mixed-citation></ref></ref-list></tp:taxon-treatment>
